# Supplementary material for: Assessing least-cost mitigation methods for environmental phosphorus loading of different pasture-based and housed dairy production systems in Great Britain
Source: PLoS One. 2025 Mar 26;20(3):e0319919. doi: 10.1371/journal.pone.0319919 (PMC11940655; doi:10.1371/journal.pone.0319919)
Supplement: S3 Table — a Classification one farms adopted spring calving and grazed > 274 days a year with limited concentrate feed supplements. Classification two, three and four farms adopted block or all year calving with increased use of concentrate feed supplementation as grazing days reduced. Classification five farms adopted all year round calving in a housed system with the greatest amount of concentrate use as a total mixed ration. (XLSX) [file pone.0319919.s003.xlsx]

## Sheet: Surveyed farm input and output
S3 Table. A listing of the data collected for analysis from the case-study dairy farms.																							FARMSCOPER Input data
Ref No	Calving aproach	Dairy Farm Classification(a)	Organic or Conventional	Grazing Days/yr (Dairy cow)	Nitrate Vulnerable Zone	Farm size (ha)	Utilised Agricultural Area (ha)	Dairy cow number (1.0)	Heifers (0.8)	Cows > 2 year (1.0)	Cows < 2 years (0.7)	Cows <1 year (0.4)	Stocking rate (LU/ha)	Annual Milk Yield (kg/cow)	Annual Milk produced (kg)	Annual Milk produced (litre)	Annual Milk produced (GJ)	Annual Milk produced (kg/ha)	Annual Milk produced (tons)	Annual Milk produced (t/ha)	Milk produced (kg/day)	Soil Type	Dirty water options	Grazing options	Grazing	Soil type	Dairy cow managed as slurry (%)	Heifer managed as slurry (%)	Calves managed as slurry (%)	Av. Ann. rain (mm)	Fields next to watercourse (%)	Hedge boundary (%)	Wall boundary (%)	Fence Boundary (%)	Other boundary (%)	Perm. pasture (ha)	Perm. Past. P2o5 (kg/ha)	Perm. Past. slurry (%)	Perm. Past. FYM (%)	Rot. Grass. (ha)	Rot. Grass. Fert (Kg p2o5/ha)	Rot. Grass. Slurry (%)	Rot. Grass. FYM (%)	Rot. Grass. Dirty water (%)	Rough grazing (ha)	Maize (ha)	Maize fert (kg P2O5/ha)	Maize slurry (%)	Maize FYM (%)
P1	All year round	2	Conventional	245	Yes	87.55	87.55	105	63	0	0	45	1.98058	6476	680000	659600	1846.88	6476.19	680	6.47619	21.2328	Naturally wet Loamy and Clayey	Minimal dirty water collected	No access to water	Intensive	Drained for arable and grassland	33	0	0	747	10	100	0	0	0	0	0	0	0	80	0	100	100	0	0	0	0	0	0
P2	All year round	5	Conventional	0	Yes	87	87	140	40	0	0	40	2.16092	9564	1339000	1298830	3636.72	9564.29	1339	9.56429	31.3574	Naturally wet Loamy and Clayey	Washings sent to slurry store	No access to water	Other	Drained for arable and grassland	100	0	0	747	30	10	35	35	20	65	8	100	100	0	0	0	0	0	0	22	23	0	0
1	Autumn	1	Conventional	300	No	80	80	112	40	0	0	91	2.255	5493	615216	596760	1670.93	5493	615.216	5.493	18.0098	Free draining Loamy	Minimal dirty water collected	No access to water	Intensive	Free draining	25	25	0	1131	10	100	0	0	0	0	0	0	0	80	0	100	100	0	0	0	0	0	0
2	All year round	3	Conventional	180	Yes	97	97	200	15	0	0	75	2.49485	10000	2000000	1940000	5432	10000	2000	10	32.7869	Slightly impeded drainage Loamy and some Clayey	Washings sent to dirty water	Access and cross water during grazing	Intensive	Drained for arable	75	0	0	747	5	70	0	30	0	97	0	100	100	0	0	0	0	0	0	0	0	0	0
3	All year round	3	Organic	180	No	166	166	199	73	0	0	102	1.79639	5322	1059000	1027230	2876.24	5321.61	1059	5.32161	17.4492	Slightly impeded drainage Loamy and some Clayey	Washings sent to slurry store	Access to water while grazing	Intensive	Drained for arable	95	100	50	824	10	75	0	20	5	142	0	38	0	0	0	0	0	0	0	12	0	0	100
5	Spring	1	Conventional	280	No	145	145	255	65	0	0	99	2.39034	5490	1400000	1358000	3802.4	5490.2	1400	5.4902	18	Impeded drainage Loamy / Clayey	Washings sent to dirty water	No access to water	Intensive	Drained for arable and grassland	85	20	0	900	5	80	0	20	0	0	0	0	0	145	28	100	100	100	0	0	0	0	0
8	All year round	2	Conventional	200	No	80	80	180	100	0	0	100	3.75	6111	1100000	1067000	2987.6	6111.11	1100	6.11111	20.0361	Free draining Loamy	Washings sent to slurry store	Acces and cross water during grazing	Intensive	Free draining	20	70	0	1009	20	100	0	0	0	46	9	34	34	0	0	0	0	0	0	24	9	33	33
10	Autumn	2	Conventional	245	Yes	210	203	250	70	0	0	65	1.63547	7613	1903328	1.84623e+06	5169.44	7613.31	1903.33	7.61331	24.9607	Impeded drainage Loamy / Clayey	Washings sent to slurry store	Access to water while grazing	Intensive	Drained for arable and grassland	100	50	0	766	40	90	0	0	10	116	0	50	5	72	0	50	5	0	0	0	0	0	0
11	All year round	4	Conventional	90	No	207	207	180	60	0	0	60	1.21739	10000	1800000	1746000	4888.8	10000	1800	10	32.7869	Free draining Loamy	Washings sent to slurry store	Access to water while grazing	Intensive	Free draining	90	7	3	1278	3	70	20	10	0	130	0	58	0	0	0	0	0	0	0	45	0	14	34
13	All year round	4	Conventional	30	Yes	318	318	344	130	0	0	150	1.59748	5233	1800000	1746000	4888.8	5232.56	1800	5.23256	17.1574	Free draining Loamy	Washings sent to slurry store	Acces and cross water during grazing	Intensive	Free draining	80	0	0	1073	10	100	0	0	0	200	170	100	0	10	0	0	0	0	0	96	175	0	100
14	Autumn	2	Conventional	230	No	102	93.13	170	20	0	0	55	2.23344	7400	1258000	1220260	3416.73	7400	1258	7.4	24.2623	Free draining Loamy	Washings sent to slurry store	No access to water	Intensive	Free draining	85	100	100	1073	30	100	0	0	0	50	0	25	0	30	0	25	0	0	0	15	0	25	100
15	Autumn	3	Conventional	150	No	120	118	130	40	0	0	114	1.75932	7338	954000	925380	2591.06	7338.46	954	7.33846	24.059	Free draining Loamy	Washings sent to slurry store	Cross water between fields	Intensive	Free draining	100	100	100	1273	16	100	0	0	0	30	28	50	0	34	28	50	0	0	14	16	6	0	50
16	Autumn	2	Conventional	195	No	430	346.96	380	105	0	0	470	1.87918	8684	3300000	3201000	8962.8	8684.21	3300	8.68421	28.4721	Free draining Loamy	Minimal dirty water collected	Access to water while grazing	Intensive	Free draining	85	0	0	1133	0	100	0	0	0	300	350	50	0	0	0	0	0	0	0	50	250	13	0
21	All year round	3	Conventional	165	No	100	68	187	105	0	0	18	4.09118	6417	1200000	1164000	3259.2	6417.11	1200	6.41711	21.0393	Free draining Loamy	Washings sent to slurry store	Access to water while grazing	Intensive	Free draining	100	100	0	1362	30	100	0	0	0	64	0	90	0	0	0	0	0	0	0	12	57	10	0
26	All year round	5	Conventional	0	No	155.81	155.81	165	50	0	0	150	1.70079	11428	1885640	1.82907e+06	5121.4	11428.1	1885.64	11.4281	37.4689	Free draining Loamy	Washings sent to slurry store	No access to water	Intensive	Free draining	95	33	0	1066	25	100	0	0	0	97.1	0	21	0	0	0	0	0	0	0	30.4	30	40	100
28	All year round	5	Conventional	0	No	150.2	145.7	313	120	0	0	123	3.14482	10240	3205115	3.10896e+06	8705.09	10240	3205.11	10.24	33.5738	Brown soils	Washings sent to slurry store	Access to water while grazing	Intensive	Drained for arable and grassland	100	100	3	1353	30	0	0	75	25	108.5	0	75	0	0	0	0	0	0	4.5	0	0	0	0
29	All year round	2	Conventional	206	Yes	203.25	203.25	298	120	0	0	133	2.20025	4706	1402530	1.36045e+06	3809.27	4706.48	1402.53	4.70648	15.4295	Impeded drainage Loamy / Clayey	Washings sent to slurry store	Access to water while grazing	Intensive	Drained for arable and grassland	85	30	15	1009	99	98	0	0	2	112.9	0	48	13	65	0	48	12	0	0	0	0	0	0
35	All year round	2	Organic	210	No	138.94	64.16	78	35	0	0	32	1.85162	4794	373961	362742	1015.68	4794.37	373.961	4.79437	15.718	Free draining Loamy	Washings sent to slurry store	No access to water	Extensive	Free draining	95	60	0	1298	70	100	0	0	0	39.4	0	50	0	92	0	50	0	0	0	0	0	0	0
38	Spring	2	Organic	240	No	88	83	120	0	0	0	50	1.68675	6875	825000	800250	2240.7	6875	825	6.875	22.541	Impeded drainage Loamy / Clayey	Washings sent to slurry store	No access to water	Extensive	Drained for arable and grassland	80	0	5	1164	100	60	2	18	20	40	0	50	10	40	0	50	10	0	0	0	0	0	0
39	All year round	3	Conventional	150	No	698	698	147	59	0	0	40	0.301146	8653	1271970	1.23381e+06	3454.67	8652.86	1271.97	8.65286	28.3705	Impeded drainage Loamy / Clayey	Washings sent to slurry store	No access to water	Extensive	Drained for arable and grassland	80	40	0	692	50	58	0	12	30	653	0	96	0	25	0	4	0	0	0	0	0	0	0
40	Spring	1	Conventional	345	No	161.85	161.85	285	60	0	0	60	2.20575	4860	1385000	1343450	3761.66	4859.65	1385	4.85965	15.9344	Free draining Loamy	Washings sent to slurry store	No access to water	Intensive	Free draining	80	80	80	759	15	80	5	10	5	0	0	0	0	157	0	50	100	0	0	0	0	0	0
42	Autumn	3	Conventional	165	No	132	132	184	132	0	0	65	2.39091	8696	1600000	1552000	4345.6	8695.65	1600	8.69565	28.5115	Impeded drainage Loamy / Clayey	Washings sent to slurry store	Acces and cross water during grazing	Intensive	Drained for arable and grassland	100	100	0	835	14	19	0	1	80	119	121	75	20	0	0	0	0	0	0	0	0	0	0
43	All year round	1	Conventional	365	Yes	1040	920	920	100	0	0	290	1.21304	12091	11124000	10790280	30212.8	12091.3	11124	12.0913	39.6426	Free draining Loamy	Washings sent to slurry store	No access to water	Intensive	Free draining	100	100	0	1285	5	85	1	10	4	400	0	60	0	0	0	0	0	0	0	480	50	40	100
44	All year round	3	Conventional	180	Yes	380	380	680	260	0	0	255	2.60526	7353	5000000	4850000	13580	7352.94	5000	7.35294	24.1082	Free draining Loamy	Minimal dirty water collected	Cross water between fields	Intensive	Free draining	85	25	0	1220	20	85	10	5	0	314	0	83	83	66	0	17	17	0	0	0	0	0	0
45	Spring	2	Conventional	252	No	204.87	192.2	204	14	0	0	243	1.62539	6180	1260720	1.2229e+06	3424.12	6180	1260.72	6.18	20.2623	N/A	Washings sent to slurry store	Cross water between fields	Intensive	Free draining	55	10	0	1139	10	90	10	0	0	33.1	31	50	0	140	7	50	0	0	0	0	0	0	0
70	All year round	5	Conventional	0	No	93	93	206	128	0	0	94	3.72043	10000	2060000	1998200	5594.96	10000	2060	10	32.7869	Brown soils	Washings sent to slurry store	Acces and cross water during grazing	Intensive	Drained for arable and grassland	95	50	60	1197	30	10	40	40	10	64	0	90	50	10	0	0	0	0	0	0	0	0	0
46	All year round	5	Conventional	0	No	200	163.5	188	70	0	0	70	1.66361	10106	1900000	1843000	5160.4	10106.4	1900	10.1064	33.1344	Free draining slightly acid and loamy	Washings sent to slurry store	No access to water	Intensive	Free draining	90	0	0	1099	30	90	0	10	0	100	0	25	25	0	0	0	0	0	5	20	0	25	25
	All year round	2	Conventional	NA	No	218	NA	254	71	0	0	120	NA	NA	NA	NA	NA	NA	NA	NA	NA	NA	Washings sent to slurry store	Access to water while grazing	Intensive	Free draining	78	51	18	1018	27.95	84.5	1.4	6.3	7.8	127.82	26.95	47.45	13.25	51.3	4	34.7	22.2	5	0.7	30.45	18.6	6.05	19.15
	All year round	5	Conventional	NA	No	168	NA	219	85	0	0	98	NA	NA	NA	NA	NA	NA	NA	NA	NA	NA	Washings sent to slurry store	No access to water	Intensive	Free draining	93	27	9	1018	22.5714	54.2857	13.5714	24.2857	7.85714	109.229	25.4286	67	25	2.85714	0	0	0	0	1.35714	30.4857	32.5714	11.2857	37
(a) Classification one farms adopted spring calving and grazed >274 days a year with limited concentrate feed supplements.
Classification two, three and four farms adopted block or all year round calving with increased use of concentrate feed supplementation as grazing days reduced.
Classification five farms adopted all year round calving in a housed system with the greatest amound of concentrate use as a total mixed ration.
[truncated: 12 more columns]
